# Supplementary material for: Digital Whole Slide Image Analysis of Elevated Stromal Content and Extracellular Matrix Protein Expression Predicts Adverse Prognosis in Triple-Negative Breast Cancer
Source: Int J Mol Sci. 2024 Aug 30;25(17):9445. doi: 10.3390/ijms25179445 (PMC11394775; doi:10.3390/ijms25179445)
Supplement: Supplementary file 1 [file ijms-25-09445-s001.zip]

Archive with 3 entries (3 files):
- Supplementary figure 1.pdf
- Supplementary table 1.pdf
- Supplementary table 2.pdf
